# Supplementary material for: Rhodiola rosea Reduces Intercellular Signaling in Campylobacter jejuni
Source: Antibiotics (Basel). 2022 Sep 8;11(9):1220. doi: 10.3390/antibiotics11091220 (PMC9494958; doi:10.3390/antibiotics11091220)
Supplement: Supplementary file 1 [file antibiotics-11-01220-s001.zip]

Archive with 1 entries (1 files):
- antibiotics-1861612-supplementary.pdf
